# Supplementary material for: SKF-96365 Expels Tyrosine Kinase Inhibitor-Treated CML Stem and Progenitor Cells from the HS27A Stromal Cell Niche in a RhoA-Dependent Mechanism
Source: Cancers (Basel). 2024 Aug 8;16(16):2791. doi: 10.3390/cancers16162791 (PMC11352811; doi:10.3390/cancers16162791)
Supplement: Supplementary file 1 [file cancers-16-02791-s001.zip]

Archive with 2 entries (1 files):
- cancers-3050597-supplementary/
- cancers-3050597-supplementary/cancers-3050597-supplementary.pdf
